# Supplementary material for: Effect of Feeding Insoluble Fiber on the Microbiota and Metabolites of the Caecum and Feces of Rabbits Recovering from Epizootic Rabbit Enteropathy Relative to Non-Infected Rabbits
Source: Pathogens. 2022 May 12;11(5):571. doi: 10.3390/pathogens11050571 (PMC9146049; doi:10.3390/pathogens11050571)
Supplement: Supplementary file 1 [file pathogens-11-00571-s001.zip]

Archive with 1 entries (1 files):
- pathogens-1636159-Table S1.xlsx
