# Supplementary material for: Effect of Feeding Insoluble Fiber on the Microbiota and Metabolites of the Caecum and Feces of Rabbits Recovering from Epizootic Rabbit Enteropathy Relative to Non-Infected Rabbits
Source: Pathogens. 2022 May 12;11(5):571. doi: 10.3390/pathogens11050571 (PMC9146049; doi:10.3390/pathogens11050571)
Supplement: Supplementary file 1 [file pathogens-11-00571-s001.zip › pathogens-1636159-Table S1.xlsx]

## Sheet: Hoja 1
					Caecum				Faeces
Phylum	Class	Order	Family	Genus	T1	T2	T3	T4	T1	T2	T3	T4
Actinobacteria					-	-	low	-	low	low	low	low
	Actinobacteria				-	-	-	-	-	low	-	low
		Actinomycetales			-	-	-	-	-	-	-	low
			Microbacteriaceae		-	-	-	-	-	-	-	low
				Clavibacter	-	-	-	-	-	-	-	low
		Bifidobacteriales			-	-	-	-	-	low	-	-
			Bifidobacteriaceae		-	-	-	-	-	low	-	-
				Bifidobacterium	-	-	-	-	-	low	-	-
	Coriobacteriia				-	-	low	-	low	low	low	low
		Coriobacteriales			-	-	low	-	low	low	low	low
			Coriobacteriaceae		-	-	low	-	low	low	low	low
				CHKCI002	-	-	-	-	-	-	-	low
				Coriobacteriaceae_UCG-002	-	-	low	-	low	-	-	-
				Parvibacter	-	-	-	-	low	low	low	-
		Eggerthellales			-	-	-	-	low	low	low	-
			Eggerthellaceae		-	-	-	-	low	low	low	-
				Paraeggerthella	-	-	-	-	low	-	low	-
				Raoultibacter	-	-	-	-	-	low	-	-
Bacteroidetes					0.142	0.098	0.16	0.148	0.048	0.061	0.032	0.037
	Bacteroidia				0.142	0.098	0.16	0.148	0.048	0.061	0.032	0.037
		Bacteroidales			0.142	0.098	0.16	0.148	0.048	0.061	0.032	0.037
			Bacteroidaceae		0.093	0.067	0.119	0.107	0.018	0.033	0.002	0.03
				Bacteroides	0.093	0.067	0.119	0.107	0.018	0.033	0.002	0.03
			Odoribacteraceae	-	-	low	-	low	low	low	low
				Butyricimonas	-	-	low	-	low	low	low	low
			Porphyromonadaceae		0.017	0.015	0.011	0.021	0.002	0.002	low	0.002
				Coprobacter	0.002	-	low	-	-	-	-	-
				Sanguibacteroides	-	-	low	-	-	-	low	-
				Odoribacter	0.003	0.002	0.002	0.006	low	low	low	-
				Parabacteroides	0.012	0.014	0.01	0.015	0.002	0.002	low	0.002
			Prevotellaceae		0.001	low	low	low	low	low	-	low
				Prevotella CAG-873	-	-	low	-	low	low	-	low
				Prevotellaceae_NK3B31_group	0.001	low	low	low	-	-	-	-
				Prevotellaceae_UCG-001	-	-	low	-	-	-	-	-
			Rikenellaceae		0.031	0.015	0.028	0.02	0.027	0.026	0.029	0.004
				Alistipes	0.031	0.015	0.028	0.02	0.01	0.026	0.027	0.004
				hoa5-07d05_gut_group	-	-	low	-	-	-	-	-
				Mucinivorans	-	-	low	-	-	low	low	-
				Rikenella	-	-	low	-	low	-	low	low
				Rikenellaceae_RC9_gut_group	-	low	-	-	0.016	-	0.002	-
	Flavobacteriia				-	-	-	-	low	-	-	-
		Flavobacteriales			-	-	-	-	low	-	-	-
			Flavobacteriaceae		-	-	-	-	low	-	-	-
				Spongiimonas	-	-	-	-	low	-	-	-
Firmicutes					0.505	0.557	0.511	0.456	0.751	0.747	0.353	0.636
	Bacilli				-	-	low	-	-	low	low	low
		Lactobacillales			-	-	low	-	-	low	low	low
			Lactobacillaceae		-	-	low	-	-	low	low	low
				Lactobacillus	-	-	low	-	-	low	low	low
			Streptococcaceae	-	-	-	-	-	low	-	-
				Streptococcus	-	-	-	-	-	low	-	-
	Clostridia				0.505	0.538	0.49	0.452	0.749	0.746	0.352	0.633
		Clostridiales			0.504	0.538	0.49	0.452	0.748	0.746	0.351	0.633
			Syntrophomonadaceae		low	-	low	-	-	-	-	-
				Pelospora	low	-	low	-	-	-	-	-
			Catabacteriaceae		-	-	-	-	-	-	-	low
				Catabacter	-	-	-	-	-	-	-	low
			Christensenellaceae		0.002	low	0.063	0.004	0.003	0.018	0.004	0.004
				Christensenellaceae_R-7_group	0.002	low	0.063	0.004	0.003	0.018	0.004	0.004
			Clostridiaceae		-	-	low	-	low	0.002	low	0.002
				Acetanaerobacterium	-	-	-	-	low	-	-	-
				Anaerotruncus	-	-	low	-	-	-	low	low
				Butyricicoccus	-	-	low	-	-	-	-	low
				Caldisalinibacter	-	-	-	-	low	-	-	-
				Cellulosibacter	-	-	low	-	-	low	low	-
				Clostridium_sensu_stricto_1	-	-	-	-	-	low	low	-
				Family_XIII_AD3011_group	-	-	low	-	low	0.001	low	0.002
				Family_XIII_UCG-001	-	-	low	-	low	low	low	low
				Lactonifactor	-	-	low	-	-	-	low	low
			Eubacteriaceae	-	-	low	-	low	low	low	low
				Anaerofustis	-	-	low	-	low	low	-	low
				Anaerovorax	-	-	low	-	low	low	low	low
			Hungateiclostridiaceae		0.02	0.026	0.064	0.045	0.052	0.029	0.025	0.051
				Ruminiclostridium	low	-	low	0.002	-	low	low	low
				Ruminiclostridium_1	-	-	low	-	low	low	low	-
				Ruminiclostridium_5	0.001	0.004	0.003	0.003	0.004	0.004	0.004	0.007
				Ruminiclostridium_6	0.014	0.016	0.058	0.039	0.043	0.023	0.021	0.039
				Ruminiclostridium_9	0.004	0.005	0.002	0.001	0.005	0.002	low	0.006
			Lachnospiraceae		0.031	0.028	0.056	0.066	0.133	0.067	0.052	0.058
				Acetatifactor	-	-	low	low	low	-	low	-
				Anaerostipes	-	-	-	-	low	0.002	low	-
				Blautia	-	-	0.001	0.005	low	low	low	0.001
				Coprococcus_2	low	0.006	0.003	low	0.002	0.012	low	0.001
				Coprococcus_3	-	-	low	low	-	-	-	low
				Cuneatibacter	-	-	-	-	-	low	-	-
				Eisenbergiella	-	-	0.002	-	-	-	low	0.002
				GCA-900066225	-	-	low	-	low	-	low	low
				GCA-900066575	-	low	low	low	low	low	low	low
				GCA-900066755	-	-	-	-	low	low	low	-
				Lachnoclostridium	-	low	0.002	-	low	low	low	0.002
				Lachnospiraceae_FCS020_group	low	low	low	0.001	low	0.001	low	-
				Lachnospiraceae_NC2004_group	-	low	low	low	0.004	low	-	0.001
				Lachnospiraceae_NK4A136_group	0.024	0.011	0.024	0.027	0.105	0.015	0.037	0.038
				Lachnospiraceae_NK4B4_group	low	low	low	0.003	0.002	0.002	low	low
				Lachnospiraceae_UCG-001	0.003	low	low	0.003	-	-	low	-
				Lachnospiraceae_UCG-006	low	-	low	-	low	low	low	low
				Lachnospiraceae_UCG-008	-	-	low	-	low	low	-	low
				Lachnospiraceae_UCG-010	low	0.002	low	low	low	low	low	low
				Marvinbryantia	0.001	0.005	0.013	0.023	0.007	0.014	0.004	0.006
				Parasporobacterium	-	-	-	-	-	-	low	-
				Roseburia	low	-	-	-	0.001	-	low	-
				Sellimonas	-	-	-	-	low	0.002	low	-
				Shuttleworthia	low	0.002	low	low	0.001	0.004	0.001	low
				Tyzzerella	low	low	low	0.001	low	low	low	low
				Tyzzerella_3	-	-	0.006	low	0.007	0.013	0.006	0.005
			Oscillospiraceae	low	0.001	low	0.001	low	low	-	low
				Oscillibacter	low	0.001	low	0.001	low	low	-	low
			Peptostreptococcaceae		-	-	-	-	-	low	low	-
				Asaccharospora	-	-	-	-	-	-	low	-
				Romboutsia	-	-	-	-	-	low	low	-
			Ruminococcaceae		0.447	0.481	0.305	0.336	0.559	0.627	0.269	0.515
				Anaerofilum	-	-	low	-	low	-	low	low
				Caproiciproducens	-	low	low	-	low	low	low	low
				Faecalibacterium UBA1819	-	-	low	low	low	-	low	0.001
				Flavonifractor	low	-	0.001	0.002	0.002	0.003	low	0.003
				Harryflintia	-	-	low	-	-	low	-	low
				Hydrogenoanaerobacterium	-	-	low	-	low	low	low	low
				Negativibacillus	-	-	low	-	-	-	-	-
				Oscillospira	-	low	-	low	low	-	-	low
				Papillibacter	0.004	low	low	0.003	low	0.004	0.001	low
				Phocea	-	-	-	-	low	-	-	low
				Pseudoflavonifractor	-	-	low	-	-	low	low	-
				Pygmaiobacter	-	low	low	-	low	low	low	low
				Ruminococcaceae_NK4A214_group	0.024	0.041	0.017	0.022	0.014	0.019	0.007	0.01
				Ruminococcaceae_UCG-001	0.001	0.001	low	-	0.003	-	low	low
				Ruminococcaceae_UCG-002	-	-	-	-	-	low	-	low
				Ruminococcaceae_UCG-003	-	-	low	-	-	-	low	low
				Ruminococcaceae_UCG-004	-	-	-	-	low	low	low	low
				Ruminococcaceae_UCG-005	0.001	0.002	0.004	low	0.001	0.004	low	0.002
				Ruminococcaceae_UCG-007	-	-	-	-	low	low	-	low
				Ruminococcaceae_UCG-008	low	0.001	0.002	0.003	low	low	low	low
				Ruminococcaceae_UCG-009	low	low	low	low	low	low	low	-
				Ruminococcaceae_UCG-010	0.004	0.006	0.017	0.013	0.008	0.03	0.005	0.012
				Ruminococcaceae_UCG-013	0.013	0.028	0.018	0.013	0.014	0.022	0.007	0.009
				Ruminococcaceae_UCG-014	0.046	0.094	0.027	0.036	0.265	0.143	0.073	0.163
				Ruminococcaceae_V9D2013_group	0.18	0.165	0.053	0.13	0.051	0.018	0.022	0.023
				Ruminococcus_1	0.17	0.139	0.16	0.109	0.193	0.376	0.146	0.242
				Ruminococcus_2	low	-	low	low	low	0.003	0.001	0.005
				Sporobacter	-	-	low	-	-	low	-	-
				Subdoligranulum	0.001	low	0.004	0.002	0.005	0.004	0.005	0.043
			Unassigned	DTU089	low	low	low	low	low	0.001	low	low
			Unassigned	Intestinimonas	0.003	0.001	low	-	low	low	-	low
		Defluviitaleaceae		low	-	low	-	low	low	low	low
			Unassigned	Defluviitaleaceae_UCG-011	low	-	low	-	low	low	low	low
	Erysipelotrichi				-	0.008	low	low	low	low	low	low
		Erysipelotrichales			-	0.008	low	low	low	low	low	low
			Erysipelotrichidae		-	0.008	low	low	low	low	low	low
				Dubosiella	-	-	-	-	-	low	-	-
				Erysipelatoclostridium	-	-	low	-	-	low	-	low
				Erysipelotrichaceae_UCG-004	-	0.008	low	low	low	-	low	-
				Faecalibaculum	-	-	low	-	-	-	-	-
	Erysipelotrichia				-	-	low	-	-	low	low	low
		Erysipelotrichales			-	-	low	-	-	low	low	low
			Erysipelotrichaceae		-	-	low	-	-	low	low	low
				Holdemanella	-	-	-	-	-	-	low	-
				Holdemania	-	-	low	-	-	low	low	low
	Negativicutes				-	0.011	0.021	-	0.002	-	0.001	0.003
		Acidaminococcales			-	0.011	0.021	-	0.002	-	0.001	0.003
			Acidaminococcaceae		-	0.011	0.021	-	0.002	-	0.001	0.003
				Phascolarctobacterium	-	0.011	0.021	-	0.002	-	0.001	0.003
	Synergistia				-	-	low	0.004	low	low	low	low
		Synergistales			-	-	low	0.004	low	low	low	low
			Synergistaceae		-	-	low	0.004	low	low	low	low
				Synergistes	-	-	low	0.004	low	low	low	low
Lentisphaerae				low	-	low	-	-	-	-	-
	Lentisphaeria			low	-	low	-	-	-	-	-
		Victivallales		low	-	low	-	-	-	-	-
			Victivallaceae	low	-	low	-	-	-	-	-
				Victivallis	low	-	low	-	-	-	-	-
Proteobacteria					-	-	0.001	-	low	low	low	low
	Epsilonproteobacteria		-		-	0.001	-	low	low	low	low
		Campylobacterales			-	-	0.001	-	low	low	low	low
			Campylobacteraceae		-	-	0.001	-	low	low	low	low
				Campylobacter	-	-	0.001	-	low	low	low	low
	Betaproteobacteria			low	low	low	low	low	low	low	low
		Burkholderiales		low	low	low	low	low	low	low	low
			Oxalobacteraceae	low	low	low	low	low	low	low	low
				Herbaspirillum	-	-	-	low	-	-	-	-
				Oxalobacter	low	low	low	low	low	low	low	low
				Paraherbaspirillum	-	-	-	-	low	-	low	low
	Deltaproteobacteria				0.002	0.003	0.009	0.003	0.004	0.006	0.003	0.002
		Desulfobacterales			-	-	-	-	low	-	-	-
			Desulfobacteraceae		-	-	-	-	low	-	-	-
				Desulfobaculum	-	-	-	-	low	-	-	-
		Desulfovibrionales			0.002	0.003	0.009	0.003	0.004	0.006	0.003	0.002
			Desulfovibrionaceae		0.002	0.003	0.009	0.003	0.004	0.006	0.003	0.002
				Bilophila	-	-	low	-	-	-	-	low
				Desulfovibrio	0.002	0.003	0.006	0.003	0.003	0.005	0.003	0.002
				Mailhella	-	-	0.003	low	0.001	0.001	low	low
Proteobacteria					-	-	-	-	-	low	low	-
	Gammaproteobacteria				-	-	-	-	-	low	low	-
		Pasteurellales			-	-	-	-	-	low	low	-
			Pasteurellaceae		-	-	-	-	-	low	low	-
				Haemophilus	-	-	-	-	-	-	low	-
				Pasteurella	-	-	-	-	-	low	-	-
Tenericutes					low	low	0.007	low	low	-	low	-
	Mollicutes				low	low	0.007	low	low	-	low	-
		Anaeroplasmatales			low	low	0.007	low	low	-	low	-
			Anaeroplasmataceae		low	low	0.007	low	low	-	low	-
				Anaeroplasma	-	-	0.007	low	low	-	low	-
				Mycoplasma	low	low	-	-	-	-	-	-
Verrucomicrobia					0.007	0.004	0.008	0.003	0.087	0.018	0.538	0.213
	Verrucomicrobiae				0.007	0.004	0.008	0.003	0.087	0.018	0.538	0.213
		Verrucomicrobiales			0.007	0.004	0.008	0.003	0.087	0.018	0.538	0.213
			Akkermansiaceae		0.007	0.004	0.008	0.003	0.087	0.018	0.538	0.213
				Akkermansia	0.007	0.004	0.008	0.003	0.087	0.018	0.538	0.213
Unclassified			28 NP0428		0.002	0.002	low	0.002	-	low	-	-
				A2	-	low	-	-	-	-	-	-
				Candidatus_Saccharimonas	-	-	low	-	low	low	low	-
				Candidatus_Soleaferrea	-	low	low	-	low	low	low	low
				Candidatus_Stoquefichus	-	-	-	-	low	low	-	low
				dgA-11_gut_group	0.02	0.016	0.03	0.028	0.018	0.035	0.013	0.015
				S50_wastewater-sludge_group	-	-	low	low	low	low	-	-
Unidentified					0.322	0.319	0.273	0.36	0.091	0.132	0.061	0.095
Euryarchaeota					-	-	-	-	-	low	-	low
	Methanobacteria				-	-	-	-	-	low	-	low
		Methanobacteriales			-	-	-	-	-	low	-	low
			Methanobacteriaceae		-	-	-	-	-	low	-	low
				Methanobrevibacter	-	-	-	-	-	low	-	-
				Methanosphaera	-	-	-	-	-	-	-	low
Mollusca				Fournierella	-	-	-	-	low	-	-	-
